# Supplementary material for: Phytochemical Composition and Biological Activities of Extracts from Early, Mature, and Germinated Somatic Embryos of Cotyledon orbiculata L
Source: Plants (Basel). 2023 Feb 27;12(5):1065. doi: 10.3390/plants12051065 (PMC10005620; doi:10.3390/plants12051065)
Supplement: Supplementary file 1 [file plants-12-01065-s001.zip]

Archive with 1 entries (1 files):
- plants-2105421-supplementary.pdf
